# Supplementary material for: Depth wide distribution and metabolic potential of chemolithoautotrophic microorganisms reactivated from deep continental granitic crust underneath the Deccan Traps at Koyna, India
Source: Front Microbiol. 2022 Nov 24;13:1018940. doi: 10.3389/fmicb.2022.1018940 (PMC9731672; doi:10.3389/fmicb.2022.1018940)
Supplement: Supplementary Figure 1 — OTU overlap within HC and BC enrichments to determine the unique and shared OTUs. [file Data_Sheet_2.ZIP]

Archive with 15 entries (15 files):
- Supp fig 1.tif
- Supp fig 10.tif
- Supp fig 2(A, B).tif
- Supp fig 3.tif
- Supp fig 4(A,B).tif
- Supp fig 5(A, B).tif
- Supp fig 6.tif
- Supp fig 7.tif
- Supp fig 8A.TIF
- Supp fig 8B.TIF
- Supp fig 9A.TIF
- Supp fig 9B.TIF
- Supp table 1, 2.pptx
- Supp table 3.pptx
- Supp table 4(A,B).pptx
